# Supplementary material for: S-nitrosylation-mediated activation of a histidine kinase represses the type 3 secretion system and promotes virulence of an enteric pathogen
Source: Nat Commun. 2020 Nov 13;11:5777. doi: 10.1038/s41467-020-19506-1 (PMC7666205; doi:10.1038/s41467-020-19506-1)
Supplement: Supplementary file 3 — Source Data [file 41467_2020_19506_MOESM3_ESM.xlsx]

## Sheet: Figure 1
	C	WT	ΔvbrR	ΔvbrK	ΔvbrR:pvbrR	△vbrR:pvbrRD51A	ΔvbrK:pvbrK	ΔvbrK:pvbrKH286A		B
		0.90125	3.21787	5.13065	1.05602	3.56655	0.896619	5.0111
		1.11729	4.10452	3.93516	0.846807	4.21411	0.826882	3.21787									Anti-VopD1
		0.986233	3.66617	4.88159	0.687408	3.62633	0.77707	4.43328												F
	D	WT	ΔvbrR	ΔvbrK	ΔvbrR:pvbrR	△vbrR:pvbrRD51A	ΔvbrK:pvbrK	ΔvbrK:pvbrKH286A
		1.1975	3.119	4.5586	1.3596	3.229	1.3596	4.8885
		0.8586	3.8988	3.9888	2.3493	3.4489	1.4696	3.259																		Anti-His
		0.9659	3.7489	3.229	1.2496	3.4989	2.3593	4.7785
																	Anti-RNAP
	E	WT	ΔvbrR	ΔvbrK	ΔvbrR:pvbrR	△vbrR:pvbrRD51A	ΔvbrK:pvbrK	ΔvbrK:pvbrKH286A
		0.950732	2.35181	4.56351	1.65127	4.62356	1.60123	5.70439
		0.890685	2.15166	5.67437	1.36105	3.893	1.5612	4.89377
		1.18091	3.23249	5.90454	1.41109	3.03233	1.90146	5.4542
																	Anti-VopD1
																										Anti-RNAP
																	Anti-RNAP

## Sheet: Figure 2
		A						B					D
			F		PexcC-lacZ			PexcCΔ50-lacZ
				WT	902.35	1211.26	1490.05	2489.19	2987.49	2914.39
				ΔvbrR	4596.54	3314.31	3865.14	3356.65	3562.51	4226.74
				ΔvbrK	5503.17	4489.27	3912.21	3603.37	4612.74	3986.16

## Sheet: Figure 3
	A							B						C
			Anti-VopD1
										Anti-VopD1
	D	WT	ΔvbrK	ΔvbrKΔvp2210
		895.21	5514.47	912.39
		1228.32	4482.73	1081.45
		1512.56	3906.62	1712.84

## Sheet: Figure 4
	A										C		Without nitrite treatment			With nitrite treatment
												WT	1.1487	0.939523	0.913831	0.305597	0.229198	0.296047
								Anti-His				ΔvbrK	5.71085	6.2934	8.55673	6.64674	11.7655	6.90459
												Δvpa1199-1201	1.17464	0.888142	0.849943	0.296047	0.210098	0.152799
											D		Without nitrite treatment			With nitrite treatment
								Anti-His				WT	1.06437	0.986233	0.946058	0.324328	0.357879	0.234858
												ΔvbrK	6.50892	3.64589	9.22657	3.58997	4.73071	9.57326
											E		Without nitrite treatment			With nitrite treatment
												WT	1.10957	0.965936	0.926588	0.274773	0.239318	0.310227
												ΔvbrK	7.41	4.75091	9.08522	5.62841	9.97159	6.95795
	B
											F		Without nitrite treatment			With nitrite treatment
												WT	1.16473	1.01396	0.835088	0.237718	0.411435	0.338291
												ΔvbrK	4.80922	7.9087	4.16921	4.2515	7.9087	7.9087
			Anti-His			Anti-His

## Sheet: Figure 6
	A		Without AG			With AG
		WT+Caco2	906.16	851.74	956.46	56.61	65.39	71.16
		ΔvbrK+Caco-2	898.32	1201.47	769.36	85.37	97.64	101.21
		Δvpa1199-1201+Caco-2	21.65	15.72	8.73	9.84	21.76	25.34
		Uninfected Caco-2	12.98	2.96	4.77	5.79	12.24	12.92
	B		Without AG			With AG
		WT+Caco2	656.32	598.51	623.58	65.16	89.38	78.46
		ΔvbrK+Caco-2	788.14	978.36	852.95	98.32	69.42	79.77
		Δvpa1199-1201+Caco-2	1103.21	1412.87	1523.73	87.61	78.62	63.84
		Uninfected Caco-2	36.47	45.74	41.84	21.29	46.71	27.16
	C		Without AG			With AG
		WT+Caco2	2.02402	1.5679	2.00502	3.33536	4.57067	4.01953
		ΔvbrK+Caco-2	5.53042	5.72997	4.30461	5.72047	4.58968	4.50416
		Δvpa1199-1201+Caco-2	3.76297	5.15032	4.43764	4.16207	3.66794	5.12181
		WT	1.16473	1.02811	0.823591	0.817222	1.06363	1.1487
		ΔvbrK	4.23809	3.74396	3.07879	3.60142	3.30685	3.85799
	D		Without AG			With AG
		WT+Caco2	1.94937	2.11334	1.79452	3.62547	4.41797	5.36533
		ΔvbrK+Caco-2	5.67505	5.30157	3.83498	5.84812	5.16493	3.78033
		Δvpa1199-1201+Caco-2	3.76211	5.11938	4.43619	3.88053	4.53639	4.66392
		WT	1.21419	0.952638	0.864537	0.847332	1.03527	1.13839
		ΔvbrK	4.41797	4.13559	2.95139	3.22466	3.29754	3.83498
	E		Without AG			With AG
		WT+Caco2	1.52887	1.61226	1.72345	3.19673	4.04919	3.66929
		ΔvbrK+Caco-2	4.17891	4.80899	3.76195	3.81754	4.45689	4.3457
		Δvpa1199-1201+Caco-2	4.2901	3.40058	3.91947	4.00286	4.21598	3.5025
		WT	0.836826	1.13524	1.0519	0.7876	1.06558	1.21383
		ΔvbrK	3.66002	3.90094	3.19673	3.35425	3.15966	3.81754
	F		Without AG			With AG
		WT+Caco2	1.47263	2.10523	1.88745	3.36008	4.17935	4.09639
		ΔvbrK+Caco-2	4.27269	5.40308	4.1275	4.21047	4.82233	5.16456
		Δvpa1199-1201+Caco-2	3.5986	4.28306	4.57344	4.41788	4.68751	3.78527
		WT	1.21419	0.959264	0.858565	0.85039	1.09928	1.36892
		ΔvbrK	3.78527	4.40751	3.78527	4.01342	4.15861	4.21047

## Sheet: Figure 7
	A										B
	C										F
											H		Without nitrite			With nitrite
												ΔvbrK:pvbrK	0.870551	1.05702	1.08674	0.299694	0.215405	0.290329
	G											ΔvbrK:pvbrKC86S	2.18215	1.64832	1.82626	1.69515	1.80753	2.08849
											I		Without nitrite			With nitrite
												ΔvbrK:pvbrK	1.21419	0.876606	0.939523	0.180876	0.352232	0.399831
												ΔvbrK:pvbrKC86S	1.96107	1.60884	2.24667	1.7326	2.52274	1.88492

## Sheet: Figure 8
A		WT			ΔvbrK			ΔvbrK:pvbrK			ΔvbrK:pvbrKC86S			Uninfected
	IL-8	112.3	91.8	153.4	254.2	302.3	330.4	110.5	72.2	46.6	303.2	262.1	251.2	12.2	21.1	12.2
	IL-1β	16.6	18.9	19.3	61.7	66.8	69.2	11.8	22.3	14.2	62.3	71.5	74.2	2.6	1.6	3.6
B	WT	ΔvbrK	ΔvbrK:pvbrK	ΔvbrK:pvbrKC86S	Uninfected
	3.19803	4.19019	3.14987	5.9794	1.10701
	2.87052	5.67361	2.59117	4.5177	0.97716
	2.23477	6.00112	3.50627	3.96864	0.924452
D		WT			ΔvbrK			ΔvbrK:pvbrK			ΔvbrK:pvbrKC86S
	VopD1	1.94579	2.23477	2.16734	7.82169	8.54413	9.52666	1.95542	1.87836	2.23477	8.5634	7.72536	8.9776
	Vp1668	1.84946	2.46595	1.98432	6.28047	6.08781	6.94512	1.84946	2.12881	1.99395	6.28047	7.60014	8.13956
	exsC	1.7724	2.16734	1.58938	5.35574	6.61761	7.82169	1.96505	2.17697	2.46595	5.16308	7.55197	7.90838
E		WT			ΔvbrK			ΔvbrK:pvbrK			ΔvbrK:pvbrKC86S			Uninfected
	IL-8	0.922295	0.988491	1.0968	3.53296	4.17802	4.81316	1.14126	1.30997	1.25043	3.92	4.19787	2.95736	0.228253	0.307645	0.258025
	IL-1β	1.03049	0.915943	1.05946	5.31929	3.68182	4.32688	0.913012	1.25043	1.37944	3.32456	2.95736	4.52536	0.307645	0.258025	0.208405
	IL-6	0.920188	0.97942	1.10957	5.07119	4.21772	6.00405	1.22066	1.63747	0.704607	4.48567	6.06359	3.51311	0.258025	0.188557	0.228253
F		WT			ΔvbrK			ΔvbrK:pvbrK			ΔvbrK:pvbrKC86S			Uninfected
	IL-8	0.946058	0.823591	1.28343	0.615662	0.556082	0.357481	0.973143	1.31076	1.22139	0.317761	0.476641	0.417061	0.10923	0.218461	0.14895
	IL-1β	1.13808	0.963663	0.91168	0.506432	0.347551	0.15888	0.943353	1.34055	1.01286	0.241896	0.278041	0.446851	0.11916	0.06951	0.218461
	IL-6	0.858565	1.00696	1.15669	0.248251	0.446851	0.546152	1.21146	1.14195	0.863913	0.248251	0.357481	0.407131	0.14895	0.08937	0.238321
	C

## Sheet: Figure 9
	A	WT	ΔvbrK	ΔvbrK:pvbrK	ΔvbrK:pvbrKC86S
		9.01	9.21	8.82	8.64
		9.51	9.02	9.24	8.92
		8.53	8.54	8.01	9.54
		8.03	7.89	8.54	7.93
		8.26	9.53	9.32	8.04
	B	WT	ΔvbrK	ΔvbrK:pvbrK	ΔvbrK:pvbrKC86S
		0.11	0.13	0.06	0.09
		0.15	0.12	0.13	0.12
		0.09	0.08	0.12	0.11
		0.08	0.09	0.09	0.08
		0.11	0.07	0.08	0.09
	C	WT	ΔvbrK	ΔvbrK:pvbrK	ΔvbrK:pvbrKC86S
		9.02	7.52	10.02	6.84
		9.51	7.03	9.91	7.25
		9.43	7.42	9.52	6.51
		8.92	6.83	9.24	6.03
		10.01	7.38	9.63	6.37
	D	WT	ΔvbrK	ΔvbrK:pvbrK	ΔvbrK:pvbrKC86S
		0.31	0.25	0.33	0.18
		0.42	0.21	0.36	0.23
		0.25	0.26	0.41	0.26
		0.42	0.15	0.34	0.22
		0.36	0.23	0.28	0.19

## Sheet: Figure S2
	B	WT	ΔvbrR	ΔvbrK	ΔvbrR:pvbrR	△vbrR:pvbrRD51A	ΔvbrK:pvbrK	ΔvbrK:pvbrKH286A
		0.823591	4.54861	5.56726	1.22036	3.59048	1.15985	5.25461				A
		1.13288	4.05442	5.36555	1.53301	4.29648	1.32122	5.19409
		1.05702	5.27478	4.86127	1.48259	3.77202	1.24053	5.69838
	C	WT	ΔvbrR	ΔvbrK	ΔvbrR:pvbrR	△vbrR:pvbrRD51A	ΔvbrK:pvbrK	ΔvbrK:pvbrKH286A
		0.835088	3.85431	5.39805	1.28141	2.54263	1.20069	4.89356
		0.97942	4.05611	4.67159	1.59419	3.01686	1.22087	4.60096
		1.22264	3.5617	5.36778	1.46302	3.68278	1.37221	5.2568
	D	WT	ΔvbrR	ΔvbrK	ΔvbrR:pvbrR	△vbrR:pvbrRD51A	ΔvbrK:pvbrK	ΔvbrK:pvbrKH286A
		0.856188	5.06783	5.89564	1.33258	3.48287	1.24172	4.56306
		1.11419	4.60344	4.60344	1.56477	3.04877	1.03981	3.59392
		1.04681	5.37069	5.37069	1.0701	4.01792	1.46382	5.16878
	E	WT	ΔvbrR	ΔvbrK	ΔvbrR:pvbrR	△vbrR:pvbrRD51A	ΔvbrK:pvbrK	ΔvbrK:pvbrKH286A
		1.03025	3.12799	3.99019	1.23315	2.37607	0.892279	3.56912
		1.11961	2.02517	4.57167	0.982509	1.96476	0.781997	2.56655
		0.866337	3.23827	3.12799	1.56399	2.98763	1.89484	3.87991
	F	WT	ΔvbrR	ΔvbrK	ΔvbrR:pvbrR	△vbrR:pvbrRD51A	ΔvbrK:pvbrK	ΔvbrK:pvbrKH286A
		0.874179	4.45819	5.27518	1.40201	3.61093	0.857343	4.13542
		1.13288	3.68153	4.15559	1.46253	2.98557	1.15993	3.81266
		1.00417	3.67901	3.27583	1.23978	3.84028	0.76604	3.98139
	G	WT	ΔvbrR	ΔvbrK	ΔvbrR:pvbrR	△vbrR:pvbrRD51A	ΔvbrK:pvbrK	ΔvbrK:pvbrKH286A
		0.868501	3.58557	4.81433	0.574094	3.22298	0.966894	5.26756
		1.01157	4.37117	5.37835	0.785602	3.58557	0.674812	4.59275
		1.13808	5.26756	5.71072	0.987038	3.0014	0.785602	4.93519
	H	WT	ΔvbrR	ΔvbrK	ΔvbrR:pvbrR	△vbrR:pvbrRD51A	ΔvbrK:pvbrK	ΔvbrK:pvbrKH286A
		1.1487	3.35408	5.59013	1.37212	3.30326	1.36196	5.19374
		0.972655	3.55736	4.6144	1.45344	4.18752	1.47376	4.67538
		0.895025	3.81145	5.03112	1.25016	3.81145	1.54491	5.03112
	I	WT	ΔvbrR	ΔvbrK	ΔvbrR:pvbrR	△vbrR:pvbrRD51A	ΔvbrK:pvbrK	ΔvbrK:pvbrKH286A
		0.878613	3.78647	4.93449	1.34943	3.07147	1.6314	3.97781
		1.08922	4.01809	4.70287	1.57098	2.40682	1.1581	3.57499
		1.04485	4.33027	5.18625	1.17824	2.79957	0.986899	3.434

## Sheet: Figure S3
					A					B						C						D

[truncated: 4 more sheets: Figure S4, Figure S6, FIgure S7, FIgure S8]
